# Supplementary material for: Gene expression profiling of intestinal regeneration in the sea cucumber
Source: BMC Genomics. 2009 Jun 8;10:262. doi: 10.1186/1471-2164-10-262 (PMC2711116; doi:10.1186/1471-2164-10-262)
Supplement: Additional file 3 — Dye-swap hybridization. Bottom left corner of one array and the same corner in the corresponding dye-swap microarray [file 1471-2164-10-262-S3.zip]

Archive with 1 entries (1 files):
- sup3.eps
